# Supplementary material for: Tailoring the Morphology of Monodisperse Mesoporous Silica Particles Using Different Alkoxysilanes as Silica Precursors
Source: Int J Mol Sci. 2023 Jul 21;24(14):11729. doi: 10.3390/ijms241411729 (PMC10380632; doi:10.3390/ijms241411729)
Supplement: Supplementary file 1 [file ijms-24-11729-s001.zip]

Archive with 1 entries (1 files):
- ijms-2476044-supplementary.pdf
